# Supplementary material for: Feasibility, acceptability, and user perspective of a next-generation wrist-worn receiver and digital pills for HIV pre-exposure prophylaxis: a pilot study
Source: Front Psychiatry. 2026 May 15;17:1550058. doi: 10.3389/fpsyt.2026.1550058 (PMC13220399; doi:10.3389/fpsyt.2026.1550058)
Supplement: Supplementary file 1 [file Table1.xlsx]

## Sheet: Compiled Ingestion Data
ExternalID	ReaderID	Ingestion Date	Recording Method	Day	Week		Study ID	Week 1			Week 2			Week 3			Week 4			Week 5			Total							System Detected Adherence	Manually Annotated Adherence	Non-adherent Days	Total			System Detected Adherence	Manually Annotated Adherence	Expected Ingestion
001	123624	2023-02-06 10:32:58	Detected	1	Week 1			Detected	Manual	Skipped	Detected	Manual	Skipped	Detected	Manual	Skipped	Detected	Manual	Skipped	Detected	Manual	Skipped				Study ID	Comments on Ingestion Data		Week 1	82	8	12			001	18	3			Table 4. Baseline Substance Use History
001	123624	2023-02-07 05:16:17	Detected	2	Week 1		001	5	1	1	4	1	2	5	0	2	4	1	2	0	0	2	30			1	No comments						102					24		Substance Use	Lifetime use N(%)	Frequency of use in last 3 months N(%)
001	123624	2023-02-08 08:36:11	Detected	3	Week 1		002	6	1	0	7	0	0	6	0	1	7	0	0	2	0	0	30			2	No comments		Week 2	75	13	10			002	28	1					Never	Once/Twice	Monthly	Weekly	Daily/Almost Daily
001	123624	2023-02-09 08:00:49	Detected	4	Week 1		003	5	0	2	6	0	1	7	0	0	7	0	0	2	0	1	31			3	Data for 31 days, no double ingestion.						98					30		Tobacco	8 (53.33)	3 (37.5)		1 (12.5)	3 (37.5)	1 (12.5)
001	123624	2023-02-10 08:11:14	Detected	5	Week 1		004	7	0	0	7	0	0	6	1	0	6	1	0	1	1	0	30			4	No comments		Week 3	70	13	15			003	27	0			Alcohol	13 (86.67)		4 (30.77)		5 (38.46)	4 (30.77)
001	123624	2023-02-11 06:05:00	Manual	6	Week 1		005	7	0	1	7	0	0	6	0	1	5	0	2	2	1	0	32			5	Data for 31 days, double ingestion detected on 2023-04-20						98					29		Cannabis	12 (80)	3 (27.27)	3 (27.27)	1 (9.09)	1 (9.09)	3 (27.27)
001	123624	2023-02-12	Skipped	7	Week 1		006	6	1	0	7	0	0	7	0	0	7	0	0	0	0	0	28			6	Data for 28 days, no double ingestion.		Week 4	63	12	16			004	27	3			Cocaine	3 (20)	2 (66.7)	1 (33.3)
001	123624	2023-02-13	Skipped	8	Week 2		007	7	0	0	4	0	3	6	0	1	7	0	0	2	0	0	30			7	No comments						91					30		Amphetamine	4 (26.67)	2 (50)	2 (50)
001	123624	2023-02-14 08:40:14	Detected	9	Week 2		008	5	0	2	6	0	1	4	1	2	6	0	1	3	0	0	31			8	Data for 31 days, no double ingestion.		Week 5	17	7	9			005	27	1			Inhalants	6 (40)	1 (16.67)	2 (33.33)	1 (16.67)	1 (16.67)	1 (16.67)
001	123624	2023-02-15 08:50:29	Detected	10	Week 2		009	6	0	1	6	1	0	6	0	1	6	1	0	1	0	0	29			9	Data for 29 days, no double ingestion.						33					29		Sedatives or Sleeping Pills	3 (20)		2 (66.67)	1 (33.33)
001	123624	2023-02-16 08:20:56	Detected	11	Week 2		010	4	2	1	3	4	0	5	2	0	4	2	0	0	0	0	27			10	Data for 27 days, no double ingestion.								006	27	1			Hallucinogens	6 (40)	5 (83.33)	1 (16.67)
001	123624	2023-02-17	Skipped	12	Week 2		011	7	0	0	5	2	0	2	4	1	1	0	1	0	0	0	23			11	Data for 23 days, no double ingestion.		Total	307								30		Opioids	2 (13.33)	1 (50)	1 (50)
001	123624	2023-02-18 07:00:00	Manual	13	Week 2		012	4	1	3	5	1	1	2	1	4	0	0	7	1	2	2	34			12	Data for 34 days, double ingestion detected on 2024-04-14								007	26	0
001	123624	2023-02-19 09:15:10	Detected	14	Week 2		013	7	0	1	3	2	2	3	2	2	3	2	1	1	2	4	35			13	Data for 35 days, double ingestion on 2024-05-14, No data for 2024-06-01											30
001	123624	2023-02-20 06:13:06	Detected	15	Week 3		015	6	2	0	5	2	0	5	2	0	0	5	2	2	1	0	32			14	Data for 32 days, double ingestion on 2024-06-20								008	24	1
001	123624	2023-02-21 06:12:14	Detected	16	Week 3																					15	Data for 32 days, double ingestion on 2024-06-13											27
001	123624	2023-02-22 07:27:28	Detected	17	Week 3		Total	82	8	12	75	13	10	70	13	15	63	12	16	17	7	9	422												009	25	2
001	123624	2023-02-23 06:29:38	Detected	18	Week 3																																	27
001	123624	2023-02-24 06:28:15	Detected	19	Week 3			D	M	S																									010	16	10
001	123624	2023-02-25	Skipped	20	Week 3		Total	307	53	62																												29
001	123624	2023-02-26	Skipped	21	Week 3																														011	15	6
001	123624	2023-02-27 05:56:33	Detected	22	Week 4																																	28
001	123624	2023-02-28	Skipped	23	Week 4																														015	18	12
001	123624	2023-03-01 06:45:00	Manual	24	Week 4																																	30
001	123624	2023-03-02 06:18:37	Detected	25	Week 4																															278	40	343
001	123624	2023-03-03 08:04:25	Detected	26	Week 4
001	123624	2023-03-04 08:45:19	Detected	27	Week 4
001	123624	2023-03-05	Skipped	28	Week 4
001	123624	2023-03-06	Skipped	29	Week 5																															System Detected Adherence	Manually Annotated Adherence
001	123624	2023-03-07	Skipped	30	Week 5																														001	18	3			Table 5. Sexual Habits
002	123626	2023-02-14 08:50:50	Detected	1	Week 1
002	123626	2023-02-15 07:11:31	Detected	2	Week 1																														002	28	1			Variable
002	123626	2023-02-16 08:43:35	Detected	3	Week 1																																			PrEP adherence	1 out of 7 days per week
002	123626	2023-02-17 09:48:23	Detected	4	Week 1																														003	27	0				2 out of 7 days per week	1 (6.67)
002	123626	2023-02-18 08:57:11	Detected	5	Week 1																																				3 out of 7 days per week
002	123626	2023-02-19 08:50:00	Manual	6	Week 1																														004	27	3				4 out of 7 days per week
002	123626	2023-02-20 07:41:45	Detected	7	Week 1																																				5 out of 7 days per week	1 (6.67)
002	123626	2023-02-21 09:53:14	Detected	8	Week 2																														005	27	1				6 out of 7 days per week	2 (13.33)
002	123626	2023-02-22 08:05:27	Detected	9	Week 2																																				7 out of 7 days per week	11 (73.33)
002	123626	2023-02-23 09:25:04	Detected	10	Week 2																														006	27	1			Sexual Activity N(%)	Yes	14 (93.33)
002	123626	2023-02-24 08:12:25	Detected	11	Week 2																																				No	1 (6.67)
002	123626	2023-02-25 10:30:50	Detected	12	Week 2																														007	26	0			Substance use with sex N(%)	Never	3 (21.43)
002	123626	2023-02-26 08:19:41	Detected	13	Week 2																																				Almost Never	2 (14.29)
002	123626	2023-02-27 09:27:27	Detected	14	Week 2																														008	24	1				Sometimes	6 (42.86)
002	123626	2023-02-28	Skipped	15	Week 3																																				Almost every time	2 (14.29)
002	123626	2023-03-01 08:30:24	Detected	16	Week 3																														009	25	2				Every time	1 (7.14)
002	123626	2023-03-02 08:32:33	Detected	17	Week 3																																			Condom use N(%)	Never	4 (28.57)
002	123626	2023-03-03 08:55:56	Detected	18	Week 3																														010	16	10				Almost Never	6 (42.86)
002	123626	2023-03-04 16:22:29	Detected	19	Week 3																																				Sometimes	2 (14.29)
002	123626	2023-03-05 12:29:29	Detected	20	Week 3																														011	15	6				Almost every time	2 (14.29)
002	123626	2023-03-06 09:40:17	Detected	21	Week 3																																				Every time	0 (0)
002	123626	2023-03-07 10:19:49	Detected	22	Week 4																														012	12	5			STI history N(%)	Yes	2 (13.33)
002	123626	2023-03-08 10:52:46	Detected	23	Week 4																																				No	13 (86.67)
002	123626	2023-03-09 11:00:39	Detected	24	Week 4																														013	17	8				Prefer not to answer	0 (0)
002	123626	2023-03-10 08:52:12	Detected	25	Week 4
002	123626	2023-03-11 11:10:47	Detected	26	Week 4																														015	18	12
002	123626	2023-03-12 11:19:02	Detected	27	Week 4
002	123626	2023-03-13 09:24:29	Detected	28	Week 4																															307	53
002	123626	2023-03-14 09:46:13	Detected	29	Week 5
002	123626	2023-03-15 09:11:28	Detected	30	Week 5
003	121166	2023-02-24 10:36:10	Detected	1	Week 1
003	121166	2023-02-25 09:33:19	Detected	2	Week 1
003	121166	2023-02-26 12:37:51	Detected	3	Week 1
003	121166	2023-02-27	Skipped	4	Week 1
003	121166	2023-02-28	Skipped	5	Week 1
003	121166	2023-03-01 14:53:06	Detected	6	Week 1
003	121166	2023-03-02 19:44:34	Detected	7	Week 1
003	121166	2023-03-03 23:04:32	Detected	8	Week 2
003	121166	2023-03-04 18:50:47	Detected	9	Week 2
003	121166	2023-03-05 20:08:23	Detected	10	Week 2
003	121166	2023-03-06 12:51:54	Detected	11	Week 2
003	121166	2023-03-07 20:42:07	Detected	12	Week 2
003	121166	2023-03-08 20:20:42	Detected	13	Week 2
003	121166	2023-03-09	Skipped	14	Week 2
003	121166	2023-03-10 18:08:30	Detected	15	Week 3
003	121166	2023-03-11 11:50:12	Detected	16	Week 3
003	121166	2023-03-12 17:54:48	Detected	17	Week 3
003	121166	2023-03-13 11:26:56	Detected	18	Week 3
003	121166	2023-03-14 22:27:38	Detected	19	Week 3
003	121166	2023-03-15 22:28:30	Detected	20	Week 3
003	121166	2023-03-16 11:30:40	Detected	21	Week 3
003	121166	2023-03-17 23:40:48	Detected	22	Week 4
003	121166	2023-03-18 20:20:02	Detected	23	Week 4
003	121166	2023-03-19 14:16:15	Detected	24	Week 4
003	121166	2023-03-20 22:17:27	Detected	25	Week 4
003	121166	2023-03-21 23:12:55	Detected	26	Week 4
003	121166	2023-03-22 22:01:21	Detected	27	Week 4
003	121166	2023-03-23 20:29:15	Detected	28	Week 4
003	121166	2023-03-24	Skipped	29	Week 5
003	121166	2023-03-25 10:18:38	Detected	30	Week 5
003	121166	2023-03-26 21:41:07	Detected	31	Week 5
004	121169	2023-03-10 12:18:24	Detected	1	Week 1
004	121169	2023-03-11 08:24:09	Detected	2	Week 1
004	121169	2023-03-12 09:35:17	Detected	3	Week 1
004	121169	2023-03-13 08:01:46	Detected	4	Week 1
004	121169	2023-03-14 07:20:42	Detected	5	Week 1
004	121169	2023-03-15 07:17:59	Detected	6	Week 1
004	121169	2023-03-16 07:15:25	Detected	7	Week 1
004	121169	2023-03-17 07:42:34	Detected	8	Week 2
004	121169	2023-03-18 08:32:14	Detected	9	Week 2
004	121169	2023-03-19 08:54:27	Detected	10	Week 2
004	121169	2023-03-20 08:08:10	Detected	11	Week 2
004	121169	2023-03-21 07:57:46	Detected	12	Week 2
004	121169	2023-03-22 07:30:38	Detected	13	Week 2
004	121169	2023-03-23 07:27:14	Detected	14	Week 2
004	121169	2023-03-24 07:33:15	Detected	15	Week 3
004	121169	2023-03-25 08:50:05	Detected	16	Week 3
004	121169	2023-03-26 08:42:23	Detected	17	Week 3
004	121169	2023-03-27 07:20:00	Manual	18	Week 3
004	121169	2023-03-28 07:31:32	Detected	19	Week 3
004	121169	2023-03-29 07:39:35	Detected	20	Week 3
004	121169	2023-03-30 07:47:42	Detected	21	Week 3
004	121169	2023-03-31 07:20:35	Detected	22	Week 4
004	121169	2023-04-01 08:45:21	Detected	23	Week 4
004	121169	2023-04-02 08:14:23	Detected	24	Week 4
004	121169	2023-04-03 07:30:00	Manual	25	Week 4
004	121169	2023-04-04 07:49:06	Detected	26	Week 4
004	121169	2023-04-05 07:31:23	Detected	27	Week 4
004	121169	2023-04-06 07:17:15	Detected	28	Week 4
004	121169	2023-04-07 07:15:00	Manual	29	Week 5
004	121169	2023-04-08 08:52:50	Detected	30	Week 5
005	121165	2023-04-14 11:57:18	Detected	1	Week 1
005	121165	2023-04-15 21:30:15	Detected	2	Week 1
005	121165	2023-04-16 23:17:11	Detected	3	Week 1
005	121165	2023-04-17 22:19:30	Detected	4	Week 1
005	121165	2023-04-18 22:28:01	Detected	5	Week 1
005	121165	2023-04-19	Skipped	6	Week 1
005	121165	2023-04-20 02:45:58	Detected	7	Week 1
005	121165	2023-04-20 23:33:09	Detected	7	Week 1
005	121165	2023-04-21 23:51:55	Detected	8	Week 2
005	121165	2023-04-22 23:35:11	Detected	9	Week 2
005	121165	2023-04-23 22:41:48	Detected	10	Week 2
005	121165	2023-04-24 22:24:21	Detected	11	Week 2
005	121165	2023-04-25 22:57:46	Detected	12	Week 2
005	121165	2023-04-26 21:50:29	Detected	13	Week 2
005	121165	2023-04-27 22:45:49	Detected	14	Week 2
005	121165	2023-04-28 23:15:58	Detected	15	Week 3
005	121165	2023-04-29	Skipped	16	Week 3
005	121165	2023-04-30 22:24:40	Detected	17	Week 3
005	121165	2023-05-01 23:14:05	Detected	18	Week 3
005	121165	2023-05-02 22:53:10	Detected	19	Week 3
005	121165	2023-05-03 22:16:24	Detected	20	Week 3
005	121165	2023-05-04 22:22:37	Detected	21	Week 3
005	121165	2023-05-05 23:45:46	Detected	22	Week 4
005	121165	2023-05-06 23:21:15	Detected	23	Week 4
005	121165	2023-05-07 22:27:40	Detected	24	Week 4
005	121165	2023-05-08	Skipped	25	Week 4
005	121165	2023-05-09 23:23:17	Detected	26	Week 4
005	121165	2023-05-10	Skipped	27	Week 4
005	121165	2023-05-11 19:23:57	Detected	28	Week 4
005	121165	2023-05-12 19:48:27	Detected	29	Week 5
005	121165	2023-05-13 23:59:00	Manual	30	Week 5
005	121165	2023-05-14 22:22:41	Detected	31	Week 5
006	123624	2023-05-11 10:14:39	Detected	1	Week 1
006	123624	2023-05-12 11:39:22	Detected	2	Week 1
006	123624	2023-05-13 11:05:35	Detected	3	Week 1
006	123624	2023-05-14 10:19:12	Detected	4	Week 1
006	123624	2023-05-15 11:59:58	Detected	5	Week 1
006	123624	2023-05-16 11:21:16	Detected	6	Week 1
006	123624	2023-05-17 11:03:00	Manual	7	Week 1
006	123624	2023-05-18 10:50:39	Detected	8	Week 2
006	123624	2023-05-19 17:17:47	Detected	9	Week 2
006	123624	2023-05-20 10:45:01	Detected	10	Week 2
006	123624	2023-05-21 11:27:54	Detected	11	Week 2
006	123624	2023-05-22 13:49:42	Detected	12	Week 2
006	123624	2023-05-23 19:29:50	Detected	13	Week 2
006	123624	2023-05-24 10:41:34	Detected	14	Week 2
006	123624	2023-05-25 13:37:25	Detected	15	Week 3
006	123624	2023-05-26 10:42:23	Detected	16	Week 3
006	123624	2023-05-27 09:14:17	Detected	17	Week 3
006	123624	2023-05-28 10:59:32	Detected	18	Week 3
006	123624	2023-05-29 10:50:14	Detected	19	Week 3
006	123624	2023-05-30 08:23:50	Detected	20	Week 3
006	123624	2023-06-01 12:29:33	Detected	21	Week 3
006	123624	2023-06-02 08:50:56	Detected	22	Week 4
006	123624	2023-06-03 09:39:46	Detected	23	Week 4
006	123624	2023-06-04 09:08:13	Detected	24	Week 4
006	123624	2023-06-05 09:45:05	Detected	25	Week 4
006	123624	2023-06-06 10:05:28	Detected	26	Week 4
006	123624	2023-06-07 09:58:17	Detected	27	Week 4
006	123624	2023-06-08 08:55:13	Detected	28	Week 4
007	121166	2023-06-07 08:55:10	Detected	1	Week 1
007	121166	2023-06-08 07:30:12	Detected	2	Week 1
007	121166	2023-06-09 07:31:37	Detected	3	Week 1
007	121166	2023-06-10 08:14:41	Detected	4	Week 1
007	121166	2023-06-11 08:58:55	Detected	5	Week 1
007	121166	2023-06-12 07:36:15	Detected	6	Week 1
007	121166	2023-06-13 08:07:13	Detected	7	Week 1
007	121166	2023-06-14 07:54:50	Detected	8	Week 2
007	121166	2023-06-15 07:33:48	Detected	9	Week 2
007	121166	2023-06-16 07:38:17	Detected	10	Week 2
007	121166	2023-06-17	Skipped	11	Week 2
007	121166	2023-06-18	Skipped	12	Week 2
007	121166	2023-06-19	Skipped	13	Week 2
007	121166	2023-06-20 07:45:45	Detected	14	Week 2
007	121166	2023-06-21 07:35:05	Detected	15	Week 3
007	121166	2023-06-22 07:52:07	Detected	16	Week 3
007	121166	2023-06-23 07:52:58	Detected	17	Week 3
007	121166	2023-06-24	Skipped	18	Week 3
007	121166	2023-06-25 13:03:06	Detected	19	Week 3
007	121166	2023-06-26 07:27:58	Detected	20	Week 3
007	121166	2023-06-27 08:01:39	Detected	21	Week 3
007	121166	2023-06-28 07:28:49	Detected	22	Week 4
007	121166	2023-06-29 07:25:51	Detected	23	Week 4
007	121166	2023-06-30 07:49:22	Detected	24	Week 4
007	121166	2023-07-01 09:29:34	Detected	25	Week 4
007	121166	2023-07-02 10:41:19	Detected	26	Week 4
007	121166	2023-07-03 07:58:53	Detected	27	Week 4
007	121166	2023-07-04 06:02:57	Detected	28	Week 4
007	121166	2023-07-05 08:37:17	Detected	29	Week 5
007	121166	2023-07-06 08:42:22	Detected	30	Week 5
008	123626	2023-07-22 10:40:34	Detected	1	Week 1
008	123626	2023-07-23 11:39:29	Detected	2	Week 1
008	123626	2023-07-24 13:12:24	Detected	3	Week 1
008	123626	2023-07-25 16:53:05	Detected	4	Week 1
008	123626	2023-07-26	Skipped	5	Week 1
008	123626	2023-07-27	Skipped	6	Week 1
008	123626	2023-07-28 14:02:10	Detected	7	Week 1
008	123626	2023-07-29 12:54:34	Detected	8	Week 2
008	123626	2023-07-30 20:18:44	Detected	9	Week 2
008	123626	2023-07-31 11:24:03	Detected	10	Week 2
008	123626	2023-08-01	Skipped	11	Week 2
008	123626	2023-08-02 22:49:42	Detected	12	Week 2
008	123626	2023-08-03 10:53:27	Detected	13	Week 2
008	123626	2023-08-04 14:01:03	Detected	14	Week 2
008	123626	2023-08-05 15:14:00	Manual	15	Week 3
008	123626	2023-08-06 21:12:41	Detected	16	Week 3
008	123626	2023-08-07 08:55:29	Detected	17	Week 3
008	123626	2023-08-08	Skipped	18	Week 3
008	123626	2023-08-09 20:28:59	Detected	19	Week 3
008	123626	2023-08-10	Skipped	20	Week 3
008	123626	2023-08-11 23:21:14	Detected	21	Week 3
008	123626	2023-08-12 14:47:16	Detected	22	Week 4
008	123626	2023-08-13 19:07:08	Detected	23	Week 4
008	123626	2023-08-14 19:05:42	Detected	24	Week 4
008	123626	2023-08-15	Skipped	25	Week 4
008	123626	2023-08-16 08:51:19	Detected	26	Week 4
008	123626	2023-08-17 15:00:37	Detected	27	Week 4
008	123626	2023-08-18 11:41:35	Detected	28	Week 4
008	123626	2023-08-19 10:03:57	Detected	29	Week 5
008	123626	2023-08-20 16:33:52	Detected	30	Week 5
008	123626	2023-08-21 16:27:15	Detected	31	Week 5
009	121165	2023-07-25 09:29:17	Detected	1	Week 1
009	121165	2023-07-26 08:11:36	Detected	2	Week 1
009	121165	2023-07-27 09:48:33	Detected	3	Week 1
009	121165	2023-07-28 15:52:26	Detected	4	Week 1
009	121165	2023-07-29 14:51:44	Detected	5	Week 1
009	121165	2023-07-30	Skipped	6	Week 1
009	121165	2023-07-31 08:00:42	Detected	7	Week 1
009	121165	2023-08-01 12:00:00	Manual	8	Week 2
009	121165	2023-08-02 10:51:54	Detected	9	Week 2
009	121165	2023-08-03 07:34:46	Detected	10	Week 2
009	121165	2023-08-04 08:39:27	Detected	11	Week 2
009	121165	2023-08-05 08:59:13	Detected	12	Week 2
009	121165	2023-08-06 09:05:17	Detected	13	Week 2
009	121165	2023-08-07 08:05:27	Detected	14	Week 2
009	121165	2023-08-08 13:56:59	Detected	15	Week 3
009	121165	2023-08-09 08:05:35	Detected	16	Week 3
009	121165	2023-08-10 08:16:22	Detected	17	Week 3
009	121165	2023-08-11	Skipped	18	Week 3
009	121165	2023-08-12 14:16:26	Detected	19	Week 3
009	121165	2023-08-13 08:43:50	Detected	20	Week 3
009	121165	2023-08-14 07:59:08	Detected	21	Week 3
009	121165	2023-08-15 14:49:43	Detected	22	Week 4
009	121165	2023-08-16 12:32:35	Detected	23	Week 4
009	121165	2023-08-17 09:51:14	Detected	24	Week 4
009	121165	2023-08-18 10:42:37	Detected	25	Week 4
009	121165	2023-08-19 10:39:44	Detected	26	Week 4
009	121165	2023-08-20 09:00:00	Manual	27	Week 4
009	121165	2023-08-21 07:42:42	Detected	28	Week 4
009	121165	2023-08-22 08:18:40	Detected	29	Week 5
010	121169	2023-07-25 11:38:42	Detected	1	Week 1
010	121169	2023-07-26 11:34:00	Manual	2	Week 1
010	121169	2023-07-27 10:00:00	Manual	3	Week 1
010	121169	2023-07-28 09:32:16	Detected	4	Week 1
010	121169	2023-07-29	Skipped	5	Week 1
010	121169	2023-07-30 09:12:42	Detected	6	Week 1
010	121169	2023-07-31 14:25:55	Detected	7	Week 1
010	121169	2023-08-01 12:24:05	Detected	8	Week 2
010	121169	2023-08-02 13:00:44	Detected	9	Week 2
010	121169	2023-08-03 12:30:00	Manual	10	Week 2
010	121169	2023-08-04 12:30:00	Manual	11	Week 2
010	121169	2023-08-05 13:22:00	Manual	12	Week 2
010	121169	2023-08-06 13:09:00	Manual	13	Week 2
010	121169	2023-08-07 13:14:32	Detected	14	Week 2
010	121169	2023-08-08 15:28:53	Detected	15	Week 3
010	121169	2023-08-09 13:00:00	Manual	16	Week 3
010	121169	2023-08-10 12:48:14	Detected	17	Week 3
010	121169	2023-08-11 13:00:00	Manual	18	Week 3
010	121169	2023-08-12 13:22:05	Detected	19	Week 3
010	121169	2023-08-13 14:24:43	Detected	20	Week 3
010	121169	2023-08-14 13:27:57	Detected	21	Week 3
010	121169	2023-08-15 12:19:04	Detected	22	Week 4
010	121169	2023-08-16 16:23:33	Detected	23	Week 4
010	121169	2023-08-17 13:20:54	Detected	24	Week 4
010	121169	2023-08-18 13:20:15	Detected	25	Week 4
010	121169	2023-08-19 13:00:00	Manual	26	Week 4
010	121169	2023-08-20 13:30:00	Manual	27	Week 4
011	123621	2023-08-08 15:05:28	Detected	1	Week 1
011	123621	2023-08-09 09:19:22	Detected	2	Week 1
011	123621	2023-08-10 08:22:02	Detected	3	Week 1
011	123621	2023-08-11 08:15:06	Detected	4	Week 1
011	123621	2023-08-12 11:10:15	Detected	5	Week 1
011	123621	2023-08-13 08:14:57	Detected	6	Week 1
011	123621	2023-08-14 08:49:40	Detected	7	Week 1
011	123621	2023-08-15 18:38:19	Detected	8	Week 2
011	123621	2023-08-16 06:56:23	Detected	9	Week 2
011	123621	2023-08-17 09:06:22	Detected	10	Week 2
011	123621	2023-08-18 16:04:00	Manual	11	Week 2
011	123621	2023-08-19 11:04:00	Manual	12	Week 2
011	123621	2023-08-20 07:19:51	Detected	13	Week 2
011	123621	2023-08-21 08:01:01	Detected	14	Week 2
011	123621	2023-08-22 08:19:56	Detected	15	Week 3
011	123621	2023-08-23 08:13:32	Detected	16	Week 3
011	123621	2023-08-24 09:42:00	Manual	17	Week 3
011	123621	2023-08-25 09:42:00	Manual	18	Week 3
011	123621	2023-08-26	Skipped	19	Week 3
011	123621	2023-08-27 11:15:00	Manual	20	Week 3
011	123621	2023-08-28 11:15:00	Manual	21	Week 3
011	123621	2023-08-29 11:16:04	Detected	22	Week 4
011	123621	2023-08-30 04:00:00	Skipped	23	Week 4
012	123626	2024-04-11 13:12:34	Detected	1	Week 1
012	123626	2024-04-12	Skipped	2	Week 1
012	123626	2024-04-13 10:26:48	Detected	3	Week 1
012	123626	2024-04-13 21:45:00	Manual	3	Week 1
012	123626	2024-04-14	Skipped	4	Week 1
012	123626	2024-04-15 10:58:26	Detected	5	Week 1
012	123626	2024-04-16	Skipped	6	Week 1
012	123626	2024-04-17 10:44:37	Detected	7	Week 1
012	123626	2024-04-18 09:27:00	Detected	8	Week 2
012	123626	2024-04-19 10:35:43	Detected	9	Week 2
012	123626	2024-04-20	Skipped	10	Week 2
012	123626	2024-04-21 12:49:24	Detected	11	Week 2
012	123626	2024-04-22 12:05:33	Detected	12	Week 2
012	123626	2024-04-23 14:52:51	Detected	13	Week 2
012	123626	2024-04-24 10:16:00	Manual	14	Week 2
012	123626	2024-04-25 11:16:00	Manual	15	Week 3
012	123626	2024-04-26	Skipped	16	Week 3
012	123626	2024-04-27	Skipped	17	Week 3
012	123626	2024-04-28 10:38:07	Detected	18	Week 3
012	123626	2024-04-29	Skipped	19	Week 3
012	123626	2024-04-30 10:48:08	Detected	20	Week 3
012	123626	2024-05-01	Skipped	21	Week 3
012	123626	2024-05-02	Skipped	22	Week 4
012	123626	2024-05-03	Skipped	23	Week 4
012	123626	2024-05-04	Skipped	24	Week 4
012	123626	2024-05-05	Skipped	25	Week 4
012	123626	2024-05-06	Skipped	26	Week 4
012	123626	2024-05-07	Skipped	27	Week 4
012	123626	2024-05-08	Skipped	28	Week 4
012	123626	2024-05-09	Skipped	29	Week 5
012	123626	2024-05-10 11:14:02	Detected	30	Week 5
012	123626	2024-05-11	Skipped	31	Week 5
012	123626	2024-05-12 11:48:00	Manual	32	Week 5
012	123626	2024-05-13 12:48:00	Manual	33	Week 5
013	121165	2024-05-09 15:49:43	Detected	1	Week 1
013	121165	2024-05-10 19:14:32	Detected	2	Week 1
013	121165	2024-05-11 23:47:14	Detected	3	Week 1
013	121165	2024-05-12	Skipped	4	Week 1
013	121165	2024-05-13 00:50:26	Detected	5	Week 1
013	121165	2024-05-14 01:52:23	Detected	6	Week 1
013	121165	2024-05-14 22:05:00	Detected	6	Week 1
013	121165	2024-05-15 23:12:33	Detected	7	Week 1
013	121165	2024-05-16 22:28:30	Detected	8	Week 2
013	121165	2024-05-17 21:58:52	Detected	9	Week 2
013	121165	2024-05-18	Skipped	10	Week 2
013	121165	2024-05-19 12:10:07	Detected	11	Week 2
013	121165	2024-05-20 21:25:00	Manual	12	Week 2
013	121165	2024-05-21 23:30:00	Manual	13	Week 2
013	121165	2024-05-22	Skipped	14	Week 2
013	121165	2024-05-23 02:12:30	Detected	15	Week 3
013	121165	2024-05-24	Skipped	16	Week 3
013	121165	2024-05-25 18:30:00	Manual	17	Week 3
013	121165	2024-05-26 04:26:22	Detected	18	Week 3
013	121165	2024-05-27 00:52:04	Detected	19	Week 3
013	121165	2024-05-28	Skipped	20	Week 3
013	121165	2024-05-29 20:30:00	Manual	21	Week 3
013	121165	2024-05-30 01:07:50	Detected	22	Week 4
013	121165	2024-05-31 23:30:00	Manual	23	Week 4
013	121165	2024-06-02	Skipped	25	Week 4
013	121165	2024-06-03 01:58:00	Manual	26	Week 4
013	121165	2024-06-04 01:49:08	Detected	27	Week 4
013	121165	2024-06-05 01:10:21	Detected	28	Week 4
013	121165	2024-06-06 23:30:00	Manual	29	Week 5
013	121165	2024-06-07 20:12:00	Manual	30	Week 5
013	121165	2024-06-08	Skipped	31	Week 5
013	121165	2024-06-09	Skipped	32	Week 5
013	121165	2024-06-10	Skipped	33	Week 5
013	121165	2024-06-11	Skipped	34	Week 5
013	121165	2024-06-12 00:48:33	Detected	35	Week 5
014	121169	2024-05-29 10:29:08	Detected	1	Week 1
014	121169	2024-05-30 08:36:12	Detected	2	Week 1
014	121169	2024-05-31 11:20:49	Detected	3	Week 1
014	121169	2024-06-01 10:42:16	Detected	4	Week 1
014	121169	2024-06-02 10:04:34	Detected	5	Week 1
014	121169	2024-06-03 11:39:18	Detected	6	Week 1
014	121169	2024-06-04 08:46:53	Detected	7	Week 1
014	121169	2024-06-05 10:47:00	Manual	8	Week 2
014	121169	2024-06-06 08:35:00	Manual	9	Week 2
014	121169	2024-06-07	Skipped	10	Week 2
014	121169	2024-06-08 21:34:00	Manual	11	Week 2
014	121169	2024-06-09 14:54:00	Manual	12	Week 2
014	121169	2024-06-10	Skipped	13	Week 2
014	121169	2024-06-11 08:20:00	Manual	14	Week 2
014	121169	2024-06-12 09:09:00	Manual	15	Week 3
014	121169	2024-06-13 11:06:00	Manual	16	Week 3
014	121169	2024-06-14 14:50:00	Manual	17	Week 3
014	121169	2024-06-15 15:07:00	Manual	18	Week 3
014	121169	2024-06-16 11:02:00	Manual	19	Week 3
014	121169	2024-06-17	Skipped	20	Week 3
014	121169	2024-06-18 15:16:00	Manual	21	Week 3
014	121169	2024-06-19	Skipped	22	Week 4
014	121169	2024-06-20 00:25:00	Manual	23	Week 4
014	121169	2024-06-20 11:15:00	Manual	23	Week 4
014	121169	2024-06-21	Skipped	24	Week 4
014	121169	2024-06-22	Skipped	25	Week 4
014	121169	2024-06-23	Skipped	26	Week 4
014	121169	2024-06-24	Skipped	27	Week 4
014	121169	2024-06-25 13:45:00	Manual	28	Week 4
014	121169	2024-06-26 11:28:00	Manual	29	Week 5
014	121169	2024-06-27	Skipped	30	Week 5
014	121169	2024-06-28 11:35:00	Manual	31	Week 5
015	123621	2024-06-12 08:24:08	Detected	1	Week 1
015	123621	2024-06-13 08:30:00	Manual	2	Week 1
015	123621	2024-06-13 11:29:38	Detected	2	Week 1
015	123621	2024-06-14 07:47:57	Detected	3	Week 1
015	123621	2024-06-15 09:32:57	Detected	4	Week 1
015	123621	2024-06-16 07:48:32	Detected	5	Week 1
015	123621	2024-06-17 08:28:00	Manual	6	Week 1
015	123621	2024-06-18 08:22:43	Detected	7	Week 1
015	123621	2024-06-19 08:23:38	Detected	8	Week 2
015	123621	2024-06-20 08:10:00	Manual	9	Week 2
015	123621	2024-06-21 08:10:00	Manual	10	Week 2
015	123621	2024-06-22 07:30:45	Detected	11	Week 2
015	123621	2024-06-23 07:46:44	Detected	12	Week 2
015	123621	2024-06-24 08:50:24	Detected	13	Week 2
015	123621	2024-06-25 07:26:12	Detected	14	Week 2
015	123621	2024-06-26 08:47:56	Detected	15	Week 3
015	123621	2024-06-27 09:24:40	Detected	16	Week 3
015	123621	2024-06-28 10:17:05	Detected	17	Week 3
015	123621	2024-06-29 08:04:33	Detected	18	Week 3
015	123621	2024-06-30 09:27:18	Detected	19	Week 3
015	123621	2024-07-01 10:12:00	Manual	20	Week 3
015	123621	2024-07-02 12:12:00	Manual	21	Week 3
015	123621	2024-07-03	Skipped	22	Week 4
015	123621	2024-07-04 09:41:00	Manual	23	Week 4
015	123621	2024-07-05 09:41:00	Manual	24	Week 4
015	123621	2024-07-06	Skipped	25	Week 4
015	123621	2024-07-07 12:37:00	Manual	26	Week 4
015	123621	2024-07-08 12:38:00	Manual	27	Week 4
015	123621	2024-07-09 12:38:00	Manual	28	Week 4
015	123621	2024-07-10 12:38:00	Manual	29	Week 5
015	123621	2024-07-11 11:53:46	Detected	30	Week 5
015	123621	2024-07-12 10:37:01	Detected	31	Week 5
